# Supplementary material for: A minimal RNA-cleaving DNAzyme and its catalytic mechanism
Source: Nucleic Acids Res. 2026 Jan 15;54(2):gkaf1502. doi: 10.1093/nar/gkaf1502 (PMC12805900; doi:10.1093/nar/gkaf1502)
Supplement: gkaf1502_Supplemental_Files [file gkaf1502_supplemental_files.zip]

Archive with 3 entries (3 files):
- SMovie1_without_Zn.mov
- SMovie2_with_Zn.mov
- Supplementary_251111.docx
